# Supplementary material for: Bridging the Gap Between Social Determinants and Health Profile: A New Stratification Tool for the Italian National Health Service
Source: Healthcare (Basel). 2026 May 25;14(11):1456. doi: 10.3390/healthcare14111456 (PMC13256984; doi:10.3390/healthcare14111456)
Supplement: Supplementary file 1 [file healthcare-14-01456-s001.zip]

Archive with 1 entries (1 files):
- healthcare-4190579-supplementary.pdf
